# Supplementary material for: Novel Methicillin-Resistant Staphylococcus aureus CC8 Clone Identified in a Hospital Setting in Armenia
Source: Front Microbiol. 2019 Jul 10;10:1592. doi: 10.3389/fmicb.2019.01592 (PMC6635598; doi:10.3389/fmicb.2019.01592)
Supplement: Supplementary file 1 [file Table_1.XLSX]

## Sheet: Sheet1
Table S1 List of external S. aureus genomes used to reconstruct a time-calibrated phylogeny of CC8
Accession	ST	CC	Reference	Country	Year
CP003033	8	8	Sass et al	Germany	2002
CP007499	8	8	Benson et al	USA	1996
CP012119	8	8	-	USA	2011
ERR033245	8	8	Aanensen et al	Belgium	2006
ERR033247	8	8	Aanensen et al	Belgium	2006
ERR033305	8	8	Aanensen et al	Belgium	2006
ERR033306	8	8	Aanensen et al	Belgium	2006
ERR033307	8	8	Aanensen et al	Belgium	2006
ERR033315	8	8	Aanensen et al	Belgium	2006
ERR033423	8	8	Aanensen et al	Denmark	2006
ERR033455	NT	8	Aanensen et al	France	2006
ERR033462	8	8	Aanensen et al	France	2006
ERR033467	8	8	Aanensen et al	France	2006
ERR033468	8	8	Aanensen et al	France	2006
ERR033469	8	8	Aanensen et al	France	2006
ERR033652	8	8	Aanensen et al	Germany	2006
ERR1535343	8	8	Strauß et al	Australia	2004
ERR1535344	8	8	Strauß et al	Australia	2005
ERR1535345	8	8	Strauß et al	Australia	2005
ERR1535352	8	8	Strauß et al	Gabon	2011
ERR1535354	8	8	Strauß et al	Germany	2003
ERR1535355	8	8	Strauß et al	Germany	2003
ERR1535356	8	8	Strauß et al	Germany	2003
ERR1535357	8	8	Strauß et al	Gabon	2012
ERR1535359	8	8	Strauß et al	Germany	2004
ERR1535361	8	8	Strauß et al	Germany	2005
ERR1535362	8	8	Strauß et al	Germany	2005
ERR1535366	8	8	Strauß et al	Germany	2006
ERR1535367	8	8	Strauß et al	Germany	2006
ERR1535370	8	8	Strauß et al	Germany	2006
ERR1535371	8	8	Strauß et al	Germany	2006
ERR1535372	8	8	Strauß et al	Germany	2007
ERR1535373	8	8	Strauß et al	Germany	2007
ERR1535374	8	8	Strauß et al	Germany	2007
ERR1535375	8	8	Strauß et al	Nigeria	2007
ERR1535376	NT	8	Strauß et al	Nigeria	2007
ERR1535377	8	8	Strauß et al	Germany	2007
ERR1535379	8	8	Strauß et al	Germany	2008
ERR1535380	8	8	Strauß et al	Germany	2008
ERR1535382	8	8	Strauß et al	Gabon	2008
ERR1535384	8	8	Strauß et al	Gabon	2011
ERR1535385	8	8	Strauß et al	Gabon	2012
ERR1535389	8	8	Strauß et al	Nigeria	2005
ERR1535392	8	8	Strauß et al	DR Congo	2011
ERR1535399	8	8	Strauß et al	Ivory Coast	2005
ERR1535400	8	8	Strauß et al	Ivory Coast	2005
ERR1535408	8	8	Strauß et al	DR Congo	2011
ERR1535415	8	8	Strauß et al	Gabon	2009
ERR1535423	8	8	Strauß et al	Gabon	2013
ERR1535427	8	8	Strauß et al	Gabon	2013
ERR1535431	8	8	Strauß et al	Australia	2008
ERR1535433	8	8	Strauß et al	Australia	2011
ERR1535436	8	8	Strauß et al	Australia	1989
ERR1535437	8	8	Strauß et al	Australia	2006
ERR1535438	8	8	Strauß et al	Australia	2003
ERR1535440	8	8	Strauß et al	Australia	2008
ERR1588655	8	8	Strauß et al	Denmark	1961
ERR1588661	8	8	Strauß et al	Denmark	1957
ERR1588662	8	8	Strauß et al	Denmark	1997
ERR1588663	8	8	Strauß et al	Denmark	1957
ERR1588664	8	8	Strauß et al	Denmark	1967
ERR1588665	8	8	Strauß et al	Denmark	1967
ERR1588666	8	8	Strauß et al	Denmark	1968
ERR1588667	8	8	Strauß et al	Germany	2005
ERR1588668	8	8	Strauß et al	Denmark	1971
ERR1588669	8	8	Strauß et al	Denmark	1973
ERR1588670	8	8	Strauß et al	Denmark	1959
ERR1588671	8	8	Strauß et al	Denmark	1957
ERR1589243	8	8	Strauß et al	Trinidad&Tobago	2012
ERR1589246	8	8	Strauß et al	Trinidad&Tobago	2012
ERR1589251	8	8	Strauß et al	Trinidad&Tobago	2012
ERR1589255	8	8	Strauß et al	Trinidad&Tobago	2012
ERR422858	8	8	Jamrozy et al	USA	2010
ERR422913	8	8	Jamrozy et al	USA	2010
ERR422916	8	8	Jamrozy et al	USA	2010
ERR422928	8	8	Jamrozy et al	USA	2010
ERR422935	1150	8	Jamrozy et al	USA	2010
ERR539862	8	8	Jamrozy et al	USA	2010
ERR540205	976	8	Jamrozy et al	USA	2010
ERR540221	8	8	Jamrozy et al	USA	2010
ERR540257	8	8	Jamrozy et al	USA	2010
ERR540259	8	8	Jamrozy et al	USA	2010
ERR540274	2253	8	Jamrozy et al	USA	2010
ERR540330	8	8	Jamrozy et al	USA	2010
ERR554220	8	8	Jamrozy et al	USA	2009
ERR554244	8	8	Jamrozy et al	USA	2009
ERR554276	8	8	Jamrozy et al	USA	2009
ERR554393	8	8	Jamrozy et al	USA	2009
ERR554503	8	8	Jamrozy et al	USA	2009
ERR554520	8	8	Jamrozy et al	USA	2009
ERR554535	8	8	Jamrozy et al	USA	2004
ERR554591	8	8	Jamrozy et al	USA	2004
ERR554617	8	8	Jamrozy et al	USA	2004
ERR554737	8	8	Jamrozy et al	USA	2004
ERR554739	8	8	Jamrozy et al	USA	2004
ERR554765	8	8	Jamrozy et al	USA	2009
ERR573285	8	8	Jamrozy et al	USA	2010
ERR573302	8	8	Jamrozy et al	USA	2010
ERR573367	3001	8	Jamrozy et al	USA	2010
HF937103	8	8	Larner-Svensson et al	Denmark	2003
